# Supplementary material for: Life History Traits and Fishery Dynamics of Speckled Shrimp, Metapenaeus monoceros (Fabricius, 1798), Along the Saudi Arabian Red Sea Coast
Source: Biology (Basel). 2025 Apr 11;14(4):406. doi: 10.3390/biology14040406 (PMC12024536; doi:10.3390/biology14040406)
Supplement: Supplementary file 1 [file biology-14-00406-s001.zip]

Archive with 1 entries (1 files):
- biology-3545373-supplementary.pdf
